# Supplementary material for: Chemical Characterization and Sensory Evaluation of Scottish Malt Spirit Aged in Sherry Casks®: Comparison Between Static and Dynamic Aging Systems
Source: Molecules. 2025 Mar 19;30(6):1378. doi: 10.3390/molecules30061378 (PMC11944592; doi:10.3390/molecules30061378)
Supplement: Supplementary file 1 [file molecules-30-01378-s001.zip]

Archive with 1 entries (1 files):
- molecules-3469221-supplementary.pdf
